# Supplementary material for: Liposomal Bilayer as a Carrier of Rosa canina L. Seed Oil: Physicochemical Characterization, Stability, and Biological Potential
Source: Molecules. 2022 Dec 29;28(1):276. doi: 10.3390/molecules28010276 (PMC9821806; doi:10.3390/molecules28010276)
Supplement: Supplementary file 1 [file molecules-28-00276-s001.zip]

Archive with 1 entries (1 files):
- molecules-2067277-supplementary.pdf
